# Supplementary material for: Rapid Buildup of Genetic Diversity in Founder Populations of the Gynodioecious Plant Species Origanum vulgare after Semi-Natural Grassland Restoration
Source: PLoS One. 2013 Jun 19;8(6):e67255. doi: 10.1371/journal.pone.0067255 (PMC3686717; doi:10.1371/journal.pone.0067255)
Supplement: Table S1 — Pairwise genetic differentiation among Origanum vulgare populations. Lower left triange: FST estimates; Upper right triange: G’ST estimates. Significant values are shaded in grey. (XLS) [file pone.0067255.s001.xls]

## Sheet: Blad1
	AB1	AB2	CO	DLT1	DLT2	FDC	GA	HR	INZ	MB1	MB2	MB3	MV1	MV2	PTB	RI1	RI2	RL1	RL2	RM1	RM2	RT1	RT2	TB	TD	TS1	TS2
AB1	0	0.023	0.1	0.071	0.067	0.065	0.059	0.069	0.045	0.069	0.039	0.089	0.051	0.079	0.018	0.064	0.089	0.064	0.073	0.058	0.117	0.05	0.053	0.076	0.052	0.111	0.093
AB2	0.021	0	0.091	0.125	0.083	0.109	0.074	0.037	0.051	0.085	0.07	0.115	0.064	0.094	0.079	0.061	0.049	0.051	0.06	0.091	0.129	0.09	0.045	0.03	0.03	0.1	0.131
CO	0.053	0.042	0	0.029	0.054	0.065	0.068	0.058	0.059	0.054	0.069	0.043	0.018	0.101	0.071	0.065	0.021	0.039	0.032	0.042	0.09	0.066	0.076	0.094	0.058	0.045	0.036
DLT1	0.041	0.052	0.021	0	0.02	0.065	0.034	0.089	0.059	0.033	0.039	0.058	0.019	0.085	0.025	0.051	0.059	0.06	0.042	0.025	0.068	0.043	0.105	0.133	0.075	0.05	0.017
DLT2	0.04	0.038	0.028	0.017	0	0.056	0.026	0.046	0.038	0.011	0.013	0.058	0.038	0.089	0.051	0.028	0.03	0.049	0.009	0.023	0.04	0.041	0.09	0.083	0.029	0.043	0.041
FDC	0.039	0.044	0.032	0.033	0.029	0	0.089	0.109	0.072	0.105	0.034	0.08	0.078	0.091	0.051	0.09	0.073	0.072	0.071	0.028	0.107	0.029	0.046	0.163	0.052	0.102	0.111
GA	0.031	0.028	0.035	0.027	0.02	0.038	0	0.068	0.053	0.033	0.047	0.11	0.029	0.083	0.016	0.038	0.053	0.031	0.054	0.04	0.074	0.024	0.049	0.073	0.055	0.067	0.056
HR	0.042	0.024	0.034	0.043	0.027	0.049	0.032	0	0.011	0.061	0.07	0.063	0.021	0.099	0.08	0.036	0.021	0.034	0.014	0.052	0.085	0.077	0.089	0.029	0.043	0.051	0.065
INZ	0.033	0.027	0.034	0.034	0.024	0.038	0.027	0.014	0	0.062	0.057	0.069	0.025	0.079	0.045	0.021	0.042	0.033	0.012	0.039	0.09	0.048	0.068	0.054	0.04	0.032	0.066
MB1	0.042	0.041	0.032	0.025	0.015	0.046	0.022	0.035	0.036	0	0.048	0.029	0.026	0.084	0.043	0.046	0.056	0.031	0.014	0.039	0.016	0.052	0.097	0.064	0.065	0.034	0.026
MB2	0.032	0.034	0.035	0.027	0.016	0.023	0.027	0.037	0.032	0.028	0	0.036	0.048	0.091	0.036	0.074	0.054	0.07	0.034	0.025	0.061	0.039	0.062	0.105	0.032	0.064	0.082
MB3	0.051	0.052	0.026	0.03	0.028	0.038	0.047	0.039	0.038	0.023	0.025	0	0.01	0.109	0.071	0.111	0.078	0.043	0.031	0.036	0.036	0.079	0.108	0.118	0.109	0.034	0.036
MV1	0.036	0.034	0.022	0.019	0.025	0.037	0.025	0.022	0.024	0.025	0.032	0.022	0	0.054	0.02	0.052	0.036	-0.005	0.025	0.002	0.041	0.045	0.06	0.061	0.067	0.013	0.001
MV2	0.041	0.04	0.044	0.037	0.038	0.037	0.035	0.044	0.037	0.039	0.039	0.047	0.031	0	0.062	0.075	0.058	0.065	0.087	0.047	0.096	0.061	0.081	0.099	0.083	0.08	0.088
PTB	0.023	0.036	0.038	0.023	0.029	0.028	0.018	0.042	0.029	0.028	0.026	0.038	0.023	0.028	0	0.037	0.074	0.045	0.06	0.017	0.069	0.013	0.04	0.105	0.06	0.057	0.034
RI1	0.042	0.033	0.034	0.03	0.021	0.04	0.022	0.027	0.02	0.03	0.036	0.048	0.033	0.032	0.024	0	0.028	0.038	0.021	0.054	0.073	0.065	0.084	0.074	0.026	0.044	0.056
RI2	0.052	0.032	0.017	0.03	0.023	0.034	0.032	0.023	0.03	0.034	0.032	0.037	0.028	0.032	0.04	0.024	0	0.053	0.028	0.049	0.095	0.057	0.059	0.041	0.019	0.052	0.04
RL1	0.031	0.023	0.028	0.031	0.026	0.035	0.017	0.023	0.021	0.024	0.034	0.03	0.015	0.03	0.025	0.024	0.032	0	0.023	0.017	0.044	0.053	0.038	0.052	0.048	0.02	0.06
RL2	0.043	0.032	0.022	0.024	0.012	0.034	0.028	0.018	0.018	0.017	0.023	0.021	0.022	0.038	0.032	0.02	0.022	0.02	0	0.024	0.019	0.055	0.077	0.084	0.031	0.023	0.053
RM1	0.037	0.042	0.031	0.021	0.021	0.025	0.028	0.032	0.029	0.029	0.025	0.029	0.015	0.027	0.021	0.031	0.032	0.02	0.022	0	0.031	0.014	0.048	0.098	0.048	0.031	0.037
RM2	0.058	0.055	0.049	0.036	0.025	0.05	0.036	0.043	0.045	0.021	0.036	0.031	0.031	0.042	0.036	0.038	0.051	0.028	0.022	0.024	0	0.093	0.122	0.136	0.115	0.028	0.051
RT1	0.039	0.042	0.035	0.033	0.029	0.025	0.022	0.041	0.031	0.032	0.028	0.04	0.035	0.033	0.021	0.032	0.033	0.03	0.032	0.027	0.049	0	0.015	0.111	0.054	0.078	0.062
RT2	0.037	0.027	0.033	0.045	0.039	0.026	0.027	0.039	0.032	0.043	0.032	0.046	0.035	0.036	0.026	0.034	0.029	0.027	0.036	0.033	0.058	0.016	0	0.101	0.039	0.094	0.111
TB	0.034	0.017	0.046	0.056	0.04	0.063	0.03	0.022	0.03	0.035	0.045	0.054	0.034	0.043	0.045	0.04	0.033	0.024	0.039	0.044	0.053	0.051	0.045	0	0.063	0.081	0.101
TD	0.037	0.025	0.032	0.033	0.022	0.029	0.031	0.03	0.03	0.037	0.025	0.05	0.034	0.037	0.033	0.026	0.022	0.03	0.025	0.029	0.054	0.037	0.029	0.035	0	0.087	0.104
TS1	0.057	0.046	0.028	0.026	0.022	0.044	0.032	0.031	0.025	0.024	0.032	0.023	0.021	0.036	0.031	0.023	0.03	0.021	0.017	0.025	0.024	0.037	0.041	0.043	0.042	0	0.038
TS2	0.051	0.057	0.023	0.017	0.024	0.046	0.034	0.037	0.036	0.023	0.04	0.025	0.017	0.04	0.027	0.033	0.026	0.035	0.028	0.026	0.034	0.038	0.046	0.05	0.046	0.025	0
