# Supplementary material for: Rapid Buildup of Genetic Diversity in Founder Populations of the Gynodioecious Plant Species Origanum vulgare after Semi-Natural Grassland Restoration
Source: PLoS One. 2013 Jun 19;8(6):e67255. doi: 10.1371/journal.pone.0067255 (PMC3686717; doi:10.1371/journal.pone.0067255)
Supplement: Table S2 — Pairwise genetic differentiation among Origanum vulgare populations. Lower left triangle: Jost’s D estimates Significant values are shaded in grey. (XLS) [file pone.0067255.s002.xls]

## Sheet: Blad1
	AB1	AB2	CO	DLT1	DLT2	FDC	GA	HR	INZ	MB1	MB2	MB3	MV1	MV2	PTB	RI1	RI2	RL1	RL2	RM1	RM2	RT1	RT2	TB	TD	TS1	TS2
AB1	0
AB2	0.015	0
CO	0.07	0.063	0
DLT1	0.048	0.085	0.02	0
DLT2	0.044	0.055	0.037	0.014	0
FDC	0.043	0.073	0.045	0.044	0.037	0
GA	0.039	0.049	0.048	0.023	0.017	0.06	0
HR	0.043	0.023	0.038	0.058	0.029	0.07	0.043	0
INZ	0.029	0.033	0.04	0.039	0.024	0.048	0.035	0.007	0
MB1	0.046	0.057	0.038	0.022	0.007	0.072	0.022	0.039	0.041	0
MB2	0.026	0.048	0.049	0.027	0.009	0.023	0.032	0.045	0.038	0.033	0
MB3	0.061	0.08	0.031	0.041	0.04	0.056	0.077	0.041	0.047	0.02	0.025	0
MV1	0.034	0.042	0.012	0.013	0.025	0.052	0.019	0.013	0.016	0.017	0.033	0.007	0
MV2	0.053	0.063	0.071	0.058	0.06	0.061	0.056	0.064	0.052	0.057	0.063	0.076	0.036	0
PTB	0.011	0.052	0.049	0.016	0.033	0.034	0.01	0.05	0.029	0.029	0.024	0.048	0.013	0.041	0
RI1	0.041	0.038	0.044	0.033	0.018	0.058	0.024	0.022	0.013	0.03	0.049	0.075	0.034	0.048	0.024	0
RI2	0.06	0.033	0.015	0.04	0.02	0.05	0.036	0.013	0.028	0.038	0.037	0.055	0.024	0.04	0.05	0.018	0
RL1	0.042	0.033	0.027	0.04	0.032	0.048	0.02	0.021	0.021	0.02	0.048	0.029	-0.003	0.043	0.03	0.024	0.036	0
RL2	0.048	0.039	0.022	0.028	0.006	0.048	0.036	0.009	0.008	0.01	0.023	0.021	0.016	0.059	0.04	0.013	0.019	0.015	0
RM1	0.038	0.06	0.029	0.016	0.015	0.019	0.027	0.033	0.025	0.026	0.017	0.025	0.001	0.031	0.011	0.034	0.033	0.011	0.016	0
RM2	0.077	0.085	0.062	0.045	0.026	0.07	0.048	0.052	0.058	0.011	0.041	0.024	0.027	0.063	0.044	0.046	0.063	0.028	0.012	0.02	0
RT1	0.034	0.061	0.046	0.029	0.027	0.019	0.016	0.05	0.032	0.035	0.027	0.056	0.031	0.041	0.009	0.043	0.039	0.035	0.038	0.009	0.062	0
RT2	0.036	0.03	0.054	0.074	0.062	0.031	0.034	0.058	0.046	0.068	0.044	0.078	0.042	0.056	0.027	0.056	0.041	0.026	0.053	0.033	0.083	0.01	0
TB	0.048	0.019	0.063	0.089	0.054	0.109	0.048	0.017	0.034	0.042	0.071	0.08	0.04	0.065	0.068	0.046	0.027	0.033	0.055	0.064	0.087	0.074	0.068	0
TD	0.034	0.019	0.04	0.05	0.019	0.034	0.036	0.027	0.026	0.043	0.022	0.076	0.045	0.056	0.04	0.017	0.013	0.031	0.02	0.032	0.075	0.036	0.026	0.04	0
TS1	0.073	0.066	0.031	0.033	0.028	0.068	0.044	0.031	0.021	0.022	0.044	0.023	0.008	0.053	0.037	0.028	0.035	0.013	0.015	0.02	0.018	0.053	0.064	0.052	0.058	0
TS2	0.062	0.089	0.025	0.011	0.027	0.076	0.037	0.041	0.044	0.018	0.057	0.024	0.001	0.06	0.022	0.036	0.027	0.04	0.036	0.024	0.033	0.042	0.078	0.067	0.07	0.025	0
