# Supplementary material for: Rapid Buildup of Genetic Diversity in Founder Populations of the Gynodioecious Plant Species Origanum vulgare after Semi-Natural Grassland Restoration
Source: PLoS One. 2013 Jun 19;8(6):e67255. doi: 10.1371/journal.pone.0067255 (PMC3686717; doi:10.1371/journal.pone.0067255)
Supplement: Table S3 — Inferred ancestry of individual plants. Analysis based on the Bayesian clustering of STRUCTURE 2.3.3 for K = 4, using the admixture with correlated alleles model with LOCPIOR option. qg = the probability of individual ancestry from group g. Each individual was assigned to the group with the highest qg value (assigned group). (XLS) [file pone.0067255.s003.xls]

## Sheet: Blad1
pop.	plant	q1	q2	q3	q4	assigned group
INZ	1.01	0.416	0.057	0.048	0.479	4
INZ	1.02	0.468	0.064	0.075	0.393	1
INZ	1.03	0.534	0.057	0.052	0.357	1
INZ	1.04	0.51	0.062	0.067	0.362	1
INZ	1.05	0.252	0.045	0.038	0.666	4
INZ	1.06	0.41	0.101	0.046	0.443	4
INZ	1.07	0.346	0.047	0.069	0.538	4
INZ	1.08	0.558	0.048	0.047	0.347	1
INZ	1.09	0.508	0.053	0.092	0.347	1
INZ	1.1	0.452	0.05	0.102	0.396	1
INZ	1.11	0.371	0.058	0.103	0.468	4
INZ	1.12	0.415	0.076	0.108	0.401	1
INZ	1.13	0.457	0.055	0.068	0.42	1
INZ	1.14	0.308	0.048	0.051	0.593	4
INZ	1.15	0.442	0.059	0.049	0.451	4
INZ	1.16	0.395	0.054	0.048	0.503	4
INZ	1.17	0.367	0.065	0.052	0.516	4
INZ	1.18	0.412	0.104	0.06	0.424	4
INZ	1.19	0.338	0.139	0.069	0.453	4
INZ	1.2	0.461	0.054	0.051	0.434	1
PTB	2.01	0.222	0.056	0.305	0.416	4
PTB	2.02	0.217	0.052	0.215	0.516	4
PTB	2.03	0.259	0.08	0.235	0.426	4
PTB	2.04	0.204	0.038	0.388	0.37	3
PTB	2.05	0.179	0.041	0.62	0.161	3
PTB	2.06	0.231	0.07	0.43	0.269	3
PTB	2.07	0.311	0.062	0.306	0.32	4
PTB	2.08	0.191	0.054	0.223	0.531	4
PTB	2.09	0.3	0.132	0.221	0.347	4
PTB	2.1	0.226	0.061	0.342	0.37	4
PTB	2.11	0.371	0.089	0.291	0.249	1
PTB	2.12	0.199	0.093	0.356	0.351	3
PTB	2.13	0.235	0.055	0.224	0.486	4
PTB	2.14	0.254	0.082	0.308	0.355	4
PTB	2.15	0.225	0.048	0.502	0.224	3
PTB	2.16	0.245	0.049	0.286	0.42	4
PTB	2.17	0.159	0.04	0.55	0.25	3
PTB	2.18	0.223	0.047	0.323	0.407	4
PTB	2.19	0.319	0.082	0.321	0.278	3
PTB	2.2	0.193	0.115	0.18	0.512	4
FDC	3.01	0.3	0.037	0.54	0.122	3
FDC	3.02	0.162	0.018	0.767	0.052	3
FDC	3.03	0.394	0.031	0.531	0.044	3
FDC	3.04	0.161	0.067	0.706	0.066	3
FDC	3.05	0.252	0.021	0.685	0.043	3
FDC	3.06	0.277	0.025	0.654	0.044	3
FDC	3.07	0.516	0.025	0.396	0.063	1
FDC	3.08	0.245	0.021	0.653	0.082	3
FDC	3.09	0.191	0.026	0.731	0.052	3
FDC	3.1	0.197	0.019	0.696	0.088	3
FDC	3.11	0.41	0.029	0.468	0.093	3
FDC	3.12	0.271	0.031	0.512	0.186	3
FDC	3.13	0.164	0.025	0.763	0.048	3
FDC	3.14	0.297	0.023	0.456	0.224	3
FDC	3.15	0.327	0.031	0.542	0.1	3
FDC	3.16	0.424	0.019	0.5	0.057	3
FDC	3.17	0.189	0.02	0.741	0.05	3
FDC	3.18	0.304	0.024	0.595	0.077	3
FDC	3.19	0.27	0.026	0.604	0.1	3
FDC	3.2	0.396	0.024	0.451	0.129	3
AB1	4.01	0.125	0.064	0.141	0.669	4
AB1	4.02	0.098	0.087	0.161	0.654	4
AB1	4.03	0.154	0.141	0.155	0.55	4
AB1	4.04	0.101	0.123	0.137	0.639	4
AB1	4.05	0.139	0.096	0.137	0.628	4
AB1	4.06	0.159	0.083	0.266	0.492	4
AB1	4.07	0.163	0.112	0.22	0.506	4
AB1	4.08	0.061	0.059	0.092	0.788	4
AB1	4.09	0.125	0.154	0.191	0.531	4
AB1	4.1	0.076	0.055	0.141	0.729	4
AB1	4.11	0.12	0.093	0.227	0.56	4
AB1	4.12	0.138	0.139	0.127	0.595	4
AB1	4.13	0.116	0.088	0.24	0.556	4
AB1	4.14	0.084	0.113	0.119	0.684	4
AB1	4.15	0.087	0.087	0.147	0.679	4
AB1	4.16	0.079	0.066	0.411	0.445	4
AB1	4.17	0.098	0.219	0.144	0.538	4
AB1	4.18	0.098	0.08	0.08	0.742	4
AB1	4.19	0.293	0.111	0.184	0.411	4
AB1	4.2	0.12	0.263	0.172	0.445	4
AB2	5.01	0.086	0.373	0.041	0.5	4
AB2	5.02	0.151	0.08	0.141	0.627	4
AB2	5.03	0.045	0.148	0.069	0.739	4
AB2	5.04	0.109	0.125	0.16	0.605	4
AB2	5.05	0.085	0.066	0.036	0.814	4
AB2	5.06	0.089	0.07	0.1	0.741	4
AB2	5.07	0.343	0.114	0.069	0.474	4
AB2	5.08	0.085	0.058	0.075	0.782	4
AB2	5.09	0.08	0.095	0.039	0.786	4
AB2	5.1	0.051	0.054	0.064	0.832	4
AB2	5.11	0.106	0.051	0.027	0.817	4
AB2	5.12	0.081	0.121	0.088	0.71	4
AB2	5.13	0.054	0.056	0.04	0.85	4
AB2	5.14	0.081	0.225	0.073	0.621	4
AB2	5.15	0.063	0.272	0.097	0.568	4
AB2	5.16	0.084	0.167	0.05	0.699	4
AB2	5.17	0.09	0.057	0.043	0.81	4
AB2	5.18	0.062	0.081	0.029	0.828	4
AB2	5.19	0.063	0.054	0.043	0.84	4
AB2	5.2	0.099	0.094	0.074	0.734	4
RT1	6.01	0.301	0.021	0.337	0.341	4
RT1	6.02	0.383	0.026	0.445	0.146	3
RT1	6.03	0.292	0.023	0.573	0.111	3
RT1	6.04	0.466	0.02	0.389	0.125	1
RT1	6.05	0.173	0.014	0.657	0.155	3
RT1	6.06	0.353	0.02	0.43	0.197	3
RT1	6.07	0.201	0.013	0.521	0.266	3
RT1	6.08	0.192	0.014	0.722	0.072	3
RT1	6.09	0.27	0.013	0.63	0.087	3
RT1	6.1	0.238	0.021	0.655	0.086	3
RT1	6.11	0.239	0.02	0.609	0.131	3
RT1	6.12	0.252	0.016	0.634	0.098	3
RT1	6.13	0.403	0.016	0.466	0.115	3
RT1	6.14	0.324	0.013	0.561	0.102	3
RT1	6.15	0.342	0.02	0.51	0.127	3
RT1	6.16	0.287	0.015	0.481	0.216	3
RT1	6.17	0.311	0.014	0.568	0.107	3
RT1	6.18	0.199	0.012	0.651	0.138	3
RT1	6.19	0.198	0.014	0.674	0.114	3
RT1	6.2	0.287	0.013	0.595	0.104	3
RT2	7.01	0.088	0.055	0.616	0.242	3
RT2	7.02	0.05	0.239	0.532	0.179	3
RT2	7.03	0.092	0.049	0.666	0.193	3
RT2	7.04	0.085	0.068	0.374	0.474	4
RT2	7.05	0.041	0.09	0.708	0.16	3
RT2	7.06	0.191	0.069	0.384	0.357	3
RT2	7.07	0.18	0.075	0.566	0.179	3
RT2	7.08	0.13	0.276	0.335	0.259	3
RT2	7.09	0.052	0.06	0.739	0.149	3
RT2	7.1	0.166	0.115	0.418	0.301	3
RT2	7.11	0.167	0.157	0.496	0.18	3
RT2	7.12	0.058	0.121	0.632	0.189	3
RT2	7.13	0.063	0.187	0.411	0.34	3
RT2	7.14	0.044	0.092	0.722	0.142	3
RT2	7.15	0.048	0.141	0.385	0.426	4
RT2	7.16	0.166	0.083	0.296	0.454	4
RT2	7.17	0.063	0.131	0.487	0.319	3
RT2	7.18	0.062	0.108	0.518	0.312	3
RT2	7.19	0.139	0.158	0.398	0.305	3
RT2	7.2	0.049	0.049	0.697	0.205	3
RL2	8.01	0.573	0.124	0.021	0.281	1
RL2	8.02	0.496	0.185	0.031	0.288	1
RL2	8.03	0.538	0.083	0.029	0.35	1
RL2	8.04	0.706	0.08	0.03	0.184	1
RL2	8.05	0.438	0.111	0.037	0.414	1
RL2	8.06	0.459	0.068	0.064	0.409	1
RL2	8.07	0.536	0.117	0.046	0.301	1
RL2	8.08	0.569	0.048	0.047	0.335	1
RL2	8.09	0.693	0.058	0.023	0.226	1
RL2	8.1	0.349	0.1	0.031	0.52	4
RL2	8.11	0.47	0.065	0.028	0.438	1
RL2	8.12	0.215	0.123	0.068	0.595	4
RL2	8.13	0.756	0.074	0.016	0.154	1
RL2	8.14	0.762	0.062	0.032	0.144	1
RL2	8.15	0.587	0.105	0.028	0.28	1
RL2	8.16	0.454	0.111	0.044	0.391	1
RL2	8.17	0.547	0.083	0.022	0.348	1
RL2	8.18	0.469	0.134	0.084	0.312	1
RL2	8.19	0.307	0.1	0.048	0.545	4
RL2	8.2	0.548	0.076	0.035	0.342	1
RL1	9.01	0.312	0.287	0.109	0.292	1
RL1	9.02	0.449	0.264	0.053	0.234	1
RL1	9.03	0.293	0.354	0.046	0.307	2
RL1	9.04	0.225	0.378	0.075	0.322	2
RL1	9.05	0.251	0.34	0.091	0.317	2
RL1	9.06	0.236	0.327	0.056	0.382	4
RL1	9.07	0.215	0.512	0.083	0.189	2
RL1	9.08	0.228	0.254	0.091	0.428	4
RL1	9.09	0.202	0.39	0.12	0.288	2
RL1	9.1	0.296	0.222	0.07	0.412	4
RL1	9.11	0.246	0.332	0.121	0.302	2
RL1	9.12	0.23	0.312	0.088	0.371	4
RL1	9.13	0.287	0.448	0.076	0.189	2
RL1	9.14	0.193	0.468	0.084	0.255	2
RL1	9.15	0.206	0.431	0.103	0.26	2
RL1	9.16	0.184	0.586	0.054	0.176	2
RL1	9.17	0.351	0.27	0.062	0.317	1
RL1	9.18	0.227	0.247	0.218	0.308	4
RL1	9.19	0.18	0.403	0.092	0.326	2
RL1	9.2	0.332	0.329	0.091	0.248	1
HR	10.01	0.199	0.052	0.027	0.723	4
HR	10.02	0.338	0.051	0.045	0.567	4
HR	10.03	0.195	0.033	0.027	0.745	4
HR	10.04	0.337	0.071	0.034	0.559	4
HR	10.05	0.432	0.06	0.079	0.429	1
HR	10.06	0.182	0.052	0.031	0.736	4
HR	10.07	0.214	0.043	0.032	0.712	4
HR	10.08	0.284	0.065	0.03	0.621	4
HR	10.09	0.172	0.045	0.022	0.761	4
HR	10.1	0.397	0.074	0.046	0.483	4
HR	10.11	0.251	0.06	0.03	0.659	4
HR	10.12	0.241	0.057	0.113	0.588	4
HR	10.13	0.325	0.066	0.056	0.553	4
HR	10.14	0.25	0.088	0.134	0.529	4
HR	10.15	0.234	0.133	0.034	0.599	4
HR	10.16	0.435	0.053	0.055	0.458	4
HR	10.17	0.396	0.069	0.054	0.481	4
HR	10.18	0.212	0.071	0.039	0.679	4
HR	10.19	0.228	0.188	0.036	0.548	4
HR	10.2	0.242	0.086	0.035	0.637	4
TD	11.01	0.286	0.02	0.099	0.595	4
TD	11.02	0.311	0.021	0.252	0.416	4
TD	11.03	0.217	0.013	0.138	0.632	4
TD	11.04	0.215	0.038	0.085	0.661	4
TD	11.05	0.195	0.013	0.392	0.399	4
TD	11.06	0.258	0.017	0.102	0.623	4
TD	11.07	0.208	0.015	0.089	0.688	4
TD	11.08	0.398	0.021	0.108	0.473	4
TD	11.09	0.415	0.026	0.076	0.482	4
TD	11.1	0.318	0.016	0.144	0.522	4
TD	11.11	0.272	0.016	0.112	0.601	4
TD	11.12	0.549	0.018	0.106	0.326	1
TD	11.13	0.215	0.037	0.088	0.66	4
TD	11.14	0.176	0.029	0.085	0.709	4
TD	11.15	0.348	0.021	0.126	0.506	4
TD	11.16	0.189	0.014	0.077	0.72	4
TD	11.17	0.225	0.013	0.157	0.605	4
TD	11.18	0.406	0.03	0.187	0.378	1
TD	11.19	0.217	0.013	0.14	0.63	4
TD	11.2	0.311	0.015	0.085	0.589	4
RM1	12.01	0.375	0.204	0.284	0.138	1
RM1	12.02	0.318	0.328	0.238	0.116	2
RM1	12.03	0.375	0.27	0.188	0.166	1
RM1	12.04	0.287	0.454	0.179	0.08	2
RM1	12.05	0.426	0.2	0.272	0.102	1
RM1	12.06	0.31	0.15	0.378	0.162	3
RM1	12.07	0.298	0.16	0.32	0.222	3
RM1	12.08	0.403	0.229	0.252	0.116	1
RM1	12.09	0.298	0.175	0.374	0.153	3
RM1	12.1	0.369	0.172	0.31	0.15	1
RM1	12.11	0.49	0.197	0.232	0.081	1
RM1	12.12	0.404	0.211	0.226	0.159	1
RM1	12.13	0.41	0.248	0.189	0.154	1
RM1	12.14	0.303	0.345	0.196	0.155	2
RM1	12.15	0.368	0.159	0.323	0.15	1
RM1	12.16	0.271	0.136	0.367	0.225	3
RM1	12.17	0.395	0.192	0.307	0.107	1
RM1	12.18	0.398	0.225	0.266	0.111	1
RM1	12.19	0.414	0.223	0.245	0.118	1
RM1	12.2	0.28	0.169	0.407	0.143	3
RM2	13.01	0.614	0.278	0.069	0.04	1
RM2	13.02	0.437	0.488	0.025	0.05	2
RM2	13.03	0.38	0.495	0.035	0.091	2
RM2	13.04	0.589	0.335	0.045	0.031	1
RM2	13.05	0.513	0.407	0.039	0.041	1
RM2	13.06	0.459	0.441	0.047	0.053	1
RM2	13.07	0.466	0.405	0.084	0.045	1
RM2	13.08	0.377	0.51	0.033	0.08	2
RM2	13.09	0.474	0.409	0.069	0.047	1
RM2	13.1	0.524	0.37	0.067	0.039	1
RM2	13.11	0.571	0.341	0.041	0.048	1
RM2	13.12	0.549	0.382	0.029	0.04	1
RM2	13.13	0.534	0.383	0.027	0.056	1
RM2	13.14	0.402	0.542	0.026	0.03	2
RM2	13.15	0.538	0.374	0.045	0.042	1
RM2	13.16	0.523	0.362	0.035	0.081	1
RM2	13.17	0.341	0.477	0.062	0.12	2
RM2	13.18	0.714	0.231	0.032	0.024	1
RM2	13.19	0.428	0.488	0.038	0.047	2
RM2	13.2	0.612	0.315	0.033	0.04	1
DLT1	14.01	0.889	0.027	0.019	0.065	1
DLT1	14.02	0.871	0.028	0.024	0.077	1
DLT1	14.03	0.764	0.034	0.039	0.163	1
DLT1	14.04	0.808	0.03	0.058	0.104	1
DLT1	14.05	0.669	0.115	0.031	0.186	1
DLT1	14.06	0.889	0.017	0.025	0.07	1
DLT1	14.07	0.723	0.027	0.165	0.084	1
DLT1	14.08	0.758	0.025	0.022	0.196	1
DLT1	14.09	0.861	0.042	0.047	0.05	1
DLT1	14.1	0.877	0.031	0.038	0.054	1
DLT1	14.11	0.521	0.023	0.079	0.378	1
DLT1	14.12	0.53	0.053	0.131	0.286	1
DLT1	14.13	0.867	0.02	0.028	0.085	1
DLT1	14.14	0.816	0.018	0.034	0.132	1
DLT1	14.15	0.761	0.023	0.023	0.193	1
DLT1	14.16	0.884	0.018	0.037	0.062	1
DLT1	14.17	0.911	0.018	0.02	0.051	1
DLT1	14.18	0.607	0.021	0.044	0.327	1
DLT1	14.19	0.92	0.014	0.017	0.049	1
DLT1	14.2	0.831	0.022	0.048	0.1	1
DLT2	15.01	0.735	0.031	0.106	0.128	1
DLT2	15.02	0.733	0.037	0.121	0.109	1
DLT2	15.03	0.701	0.074	0.105	0.12	1
DLT2	15.04	0.737	0.034	0.077	0.151	1
DLT2	15.05	0.696	0.033	0.1	0.171	1
DLT2	15.06	0.789	0.04	0.053	0.118	1
DLT2	15.07	0.764	0.037	0.062	0.138	1
DLT2	15.08	0.764	0.03	0.074	0.131	1
DLT2	15.09	0.715	0.038	0.089	0.158	1
DLT2	15.1	0.762	0.032	0.067	0.14	1
DLT2	15.11	0.726	0.057	0.063	0.153	1
DLT2	15.12	0.645	0.039	0.157	0.159	1
DLT2	15.13	0.757	0.029	0.075	0.138	1
DLT2	15.14	0.749	0.035	0.071	0.146	1
DLT2	15.15	0.697	0.039	0.105	0.16	1
DLT2	15.16	0.716	0.03	0.11	0.145	1
DLT2	15.17	0.69	0.065	0.056	0.189	1
DLT2	15.18	0.64	0.027	0.131	0.202	1
DLT2	15.19	0.781	0.034	0.062	0.123	1
DLT2	15.2	0.716	0.048	0.073	0.163	1
MV2	16.01	0.132	0.695	0.063	0.11	2
MV2	16.02	0.455	0.292	0.11	0.144	1
MV2	16.03	0.286	0.359	0.172	0.183	2
MV2	16.04	0.189	0.542	0.131	0.138	2
MV2	16.05	0.315	0.323	0.188	0.175	2
MV2	16.06	0.538	0.305	0.095	0.062	1
MV2	16.07	0.432	0.361	0.062	0.145	1
MV2	16.08	0.591	0.235	0.075	0.099	1
MV2	16.09	0.114	0.418	0.394	0.075	2
MV2	16.1	0.158	0.69	0.05	0.103	2
MV2	16.11	0.134	0.654	0.149	0.063	2
MV2	16.12	0.282	0.472	0.065	0.181	2
MV2	16.13	0.338	0.513	0.103	0.046	2
MV2	16.14	0.166	0.661	0.103	0.07	2
MV2	16.15	0.441	0.29	0.125	0.144	1
MV2	16.16	0.207	0.498	0.115	0.179	2
MV2	16.17	0.329	0.325	0.086	0.26	1
MV2	16.18	0.154	0.65	0.052	0.143	2
MV2	16.19	0.144	0.728	0.043	0.085	2
MV2	16.2	0.164	0.554	0.118	0.164	2
MV1	17.01	0.555	0.275	0.014	0.157	1
MV1	17.02	0.234	0.239	0.013	0.513	4
MV1	17.03	0.419	0.191	0.016	0.375	1
MV1	17.04	0.367	0.343	0.025	0.264	1
MV1	17.05	0.251	0.581	0.015	0.153	2
MV1	17.06	0.439	0.307	0.031	0.223	1
MV1	17.07	0.416	0.19	0.025	0.369	1
MV1	17.08	0.27	0.371	0.019	0.341	2
MV1	17.09	0.486	0.164	0.013	0.337	1
MV1	17.1	0.205	0.288	0.032	0.475	4
MV1	17.11	0.422	0.392	0.016	0.17	1
MV1	17.12	0.353	0.42	0.027	0.2	2
MV1	17.13	0.541	0.293	0.031	0.135	1
MV1	17.14	0.291	0.316	0.063	0.33	4
MV1	17.15	0.321	0.209	0.024	0.445	4
MV1	17.16	0.497	0.182	0.03	0.291	1
MV1	17.17	0.418	0.39	0.034	0.158	1
MV1	17.18	0.64	0.174	0.017	0.169	1
MV1	17.19	0.205	0.705	0.009	0.081	2
MV1	17.2	0.495	0.261	0.047	0.197	1
TS1	18.01	0.582	0.327	0.016	0.075	1
TS1	18.02	0.476	0.426	0.023	0.075	1
TS1	18.03	0.369	0.541	0.021	0.07	2
TS1	18.04	0.428	0.509	0.016	0.047	2
TS1	18.05	0.39	0.51	0.018	0.083	2
TS1	18.06	0.378	0.53	0.021	0.071	2
TS1	18.07	0.3	0.611	0.016	0.073	2
TS1	18.08	0.469	0.458	0.02	0.053	1
TS1	18.09	0.457	0.408	0.017	0.118	1
TS1	18.1	0.593	0.33	0.018	0.058	1
TS1	18.11	0.388	0.539	0.026	0.048	2
TS1	18.12	0.531	0.4	0.018	0.05	1
TS1	18.13	0.509	0.411	0.02	0.06	1
TS1	18.14	0.314	0.579	0.016	0.091	2
TS1	18.15	0.534	0.352	0.022	0.091	1
TS1	18.16	0.318	0.61	0.013	0.059	2
TS1	18.17	0.534	0.377	0.022	0.067	1
TS1	18.18	0.441	0.409	0.013	0.137	1
TS1	18.19	0.375	0.555	0.021	0.049	2
TS1	18.2	0.476	0.453	0.012	0.059	1
TS2	19.01	0.746	0.089	0.073	0.091	1
TS2	19.02	0.687	0.16	0.062	0.091	1
TS2	19.03	0.709	0.179	0.029	0.084	1
TS2	19.04	0.722	0.124	0.032	0.121	1
TS2	19.05	0.62	0.112	0.043	0.225	1
TS2	19.06	0.687	0.126	0.035	0.151	1
TS2	19.07	0.734	0.124	0.043	0.099	1
TS2	19.08	0.653	0.189	0.032	0.126	1
TS2	19.09	0.785	0.084	0.042	0.089	1
TS2	19.1	0.711	0.146	0.027	0.116	1
TS2	19.11	0.824	0.085	0.022	0.069	1
TS2	19.12	0.747	0.095	0.07	0.088	1
TS2	19.13	0.697	0.191	0.024	0.088	1
TS2	19.14	0.671	0.134	0.027	0.168	1
TS2	19.15	0.778	0.095	0.034	0.094	1
TS2	19.16	0.63	0.119	0.028	0.223	1
TS2	19.17	0.747	0.131	0.04	0.081	1
TS2	19.18	0.751	0.099	0.039	0.111	1
TS2	19.19	0.676	0.16	0.03	0.135	1
TS2	19.2	0.787	0.084	0.037	0.092	1
RI2	20.01	0.571	0.015	0.156	0.258	1
RI2	20.02	0.502	0.014	0.132	0.351	1
RI2	20.03	0.548	0.027	0.107	0.317	1
RI2	20.04	0.324	0.03	0.451	0.195	3
RI2	20.05	0.677	0.021	0.155	0.148	1
RI2	20.06	0.474	0.018	0.321	0.187	1
RI2	20.07	0.751	0.014	0.066	0.169	1
RI2	20.08	0.548	0.016	0.11	0.325	1
RI2	20.09	0.623	0.02	0.102	0.255	1
RI2	20.1	0.58	0.016	0.14	0.264	1
RI2	20.11	0.674	0.015	0.082	0.229	1
RI2	20.12	0.498	0.023	0.083	0.395	1
RI2	20.13	0.663	0.022	0.086	0.228	1
RI2	20.14	0.505	0.015	0.122	0.357	1
RI2	20.15	0.609	0.02	0.1	0.271	1
RI2	20.16	0.484	0.019	0.155	0.342	1
RI2	20.17	0.588	0.018	0.104	0.29	1
RI2	20.18	0.614	0.017	0.085	0.285	1
RI2	20.19	0.488	0.016	0.147	0.349	1
RI2	20.2	0.58	0.017	0.109	0.294	1
TB	21.01	0.218	0.04	0.025	0.717	4
TB	21.02	0.276	0.024	0.018	0.681	4
TB	21.03	0.292	0.028	0.014	0.666	4
TB	21.04	0.173	0.044	0.022	0.76	4
TB	21.05	0.145	0.014	0.013	0.828	4
TB	21.06	0.3	0.021	0.019	0.66	4
TB	21.07	0.248	0.019	0.028	0.706	4
TB	21.08	0.121	0.014	0.012	0.853	4
TB	21.09	0.145	0.014	0.014	0.827	4
TB	21.1	0.251	0.018	0.028	0.702	4
TB	21.11	0.286	0.021	0.027	0.666	4
TB	21.12	0.24	0.028	0.018	0.714	4
TB	21.13	0.264	0.024	0.018	0.694	4
TB	21.14	0.136	0.015	0.015	0.834	4
TB	21.15	0.167	0.025	0.017	0.79	4
TB	21.16	0.184	0.025	0.022	0.769	4
TB	21.17	0.275	0.025	0.017	0.684	4
TB	21.18	0.244	0.036	0.018	0.702	4
TB	21.19	0.24	0.034	0.016	0.71	4
TB	21.2	0.282	0.028	0.012	0.679	4
CO	22.01	0.503	0.11	0.059	0.328	1
CO	22.02	0.64	0.101	0.051	0.209	1
CO	22.03	0.68	0.079	0.041	0.201	1
CO	22.04	0.505	0.088	0.054	0.353	1
CO	22.05	0.445	0.238	0.082	0.234	1
CO	22.06	0.487	0.082	0.249	0.182	1
CO	22.07	0.505	0.089	0.069	0.338	1
CO	22.08	0.685	0.094	0.092	0.128	1
CO	22.09	0.601	0.083	0.057	0.258	1
CO	22.1	0.599	0.094	0.036	0.272	1
CO	22.11	0.723	0.067	0.06	0.151	1
CO	22.12	0.677	0.075	0.043	0.206	1
CO	22.13	0.61	0.067	0.039	0.284	1
CO	22.14	0.518	0.102	0.078	0.303	1
CO	22.15	0.576	0.097	0.127	0.201	1
CO	22.16	0.554	0.057	0.048	0.341	1
CO	22.17	0.609	0.083	0.055	0.254	1
CO	22.18	0.538	0.083	0.14	0.239	1
CO	22.19	0.439	0.087	0.073	0.402	1
CO	22.2	0.641	0.083	0.108	0.168	1
RI1	23.01	0.684	0.016	0.04	0.26	1
RI1	23.02	0.711	0.016	0.038	0.235	1
RI1	23.03	0.564	0.029	0.091	0.316	1
RI1	23.04	0.794	0.014	0.034	0.157	1
RI1	23.05	0.756	0.018	0.032	0.194	1
RI1	23.06	0.713	0.02	0.03	0.238	1
RI1	23.07	0.725	0.021	0.047	0.207	1
RI1	23.08	0.526	0.021	0.26	0.193	1
RI1	23.09	0.617	0.022	0.067	0.294	1
RI1	23.1	0.675	0.015	0.078	0.232	1
RI1	23.11	0.743	0.021	0.06	0.175	1
RI1	23.12	0.8	0.016	0.042	0.141	1
RI1	23.13	0.836	0.018	0.025	0.122	1
RI1	23.14	0.813	0.016	0.042	0.129	1
RI1	23.15	0.755	0.018	0.043	0.184	1
RI1	23.16	0.732	0.017	0.031	0.22	1
RI1	23.17	0.627	0.015	0.029	0.329	1
RI1	23.18	0.794	0.014	0.034	0.158	1
RI1	23.19	0.713	0.019	0.032	0.235	1
RI1	23.2	0.773	0.014	0.022	0.191	1
GA	24.01	0.586	0.053	0.146	0.215	1
GA	24.02	0.631	0.06	0.081	0.228	1
GA	24.03	0.696	0.044	0.094	0.167	1
GA	24.04	0.705	0.054	0.086	0.154	1
GA	24.05	0.577	0.1	0.167	0.156	1
GA	24.06	0.575	0.091	0.137	0.198	1
GA	24.07	0.72	0.044	0.073	0.163	1
GA	24.08	0.496	0.045	0.242	0.218	1
GA	24.09	0.542	0.075	0.16	0.223	1
GA	24.1	0.655	0.04	0.095	0.21	1
GA	24.11	0.569	0.044	0.106	0.282	1
GA	24.12	0.595	0.065	0.137	0.202	1
GA	24.13	0.57	0.049	0.117	0.263	1
GA	24.14	0.653	0.062	0.096	0.189	1
GA	24.15	0.588	0.037	0.122	0.254	1
GA	24.16	0.58	0.039	0.223	0.158	1
GA	24.17	0.779	0.041	0.082	0.098	1
GA	24.18	0.597	0.039	0.084	0.281	1
GA	24.19	0.729	0.045	0.097	0.129	1
GA	24.2	0.528	0.042	0.143	0.286	1
MB1	25.01	0.58	0.067	0.007	0.346	1
MB1	25.02	0.808	0.058	0.018	0.116	1
MB1	25.03	0.708	0.114	0.012	0.166	1
MB1	25.04	0.777	0.057	0.012	0.155	1
MB1	25.05	0.747	0.097	0.009	0.147	1
MB1	25.06	0.52	0.041	0.009	0.43	1
MB1	25.07	0.574	0.327	0.018	0.08	1
MB1	25.08	0.66	0.061	0.023	0.256	1
MB1	25.09	0.772	0.073	0.009	0.146	1
MB1	25.1	0.657	0.079	0.028	0.236	1
MB1	25.11	0.801	0.085	0.012	0.102	1
MB1	25.12	0.762	0.093	0.014	0.131	1
MB1	25.13	0.863	0.064	0.01	0.063	1
MB1	25.14	0.513	0.059	0.008	0.421	1
MB1	25.15	0.746	0.078	0.009	0.167	1
MB1	25.16	0.494	0.059	0.013	0.433	1
MB1	25.17	0.807	0.069	0.026	0.098	1
MB1	25.18	0.757	0.139	0.009	0.095	1
MB1	25.19	0.787	0.115	0.03	0.068	1
MB1	25.2	0.866	0.064	0.011	0.059	1
MB2	26.01	0.255	0.259	0.078	0.408	4
MB2	26.02	0.228	0.165	0.091	0.517	4
MB2	26.03	0.339	0.165	0.113	0.383	4
MB2	26.04	0.208	0.166	0.132	0.493	4
MB2	26.05	0.428	0.172	0.105	0.296	1
MB2	26.06	0.229	0.131	0.262	0.378	4
MB2	26.07	0.258	0.199	0.13	0.413	4
MB2	26.08	0.333	0.244	0.205	0.217	1
MB2	26.09	0.192	0.099	0.266	0.444	4
MB2	26.1	0.17	0.108	0.251	0.471	4
MB2	26.11	0.23	0.326	0.104	0.341	4
MB2	26.12	0.182	0.201	0.105	0.512	4
MB2	26.13	0.225	0.139	0.132	0.504	4
MB2	26.14	0.149	0.264	0.229	0.357	4
MB2	26.15	0.144	0.264	0.079	0.512	4
MB2	26.16	0.212	0.135	0.179	0.473	4
MB2	26.17	0.256	0.164	0.199	0.381	4
MB2	26.18	0.224	0.289	0.142	0.346	4
MB2	26.19	0.278	0.135	0.185	0.402	4
MB2	26.2	0.221	0.134	0.177	0.468	4
MB3	27.01	0.262	0.239	0.035	0.464	4
MB3	27.02	0.224	0.493	0.045	0.238	2
MB3	27.03	0.336	0.322	0.065	0.277	1
MB3	27.04	0.23	0.244	0.028	0.498	4
MB3	27.05	0.339	0.297	0.066	0.298	1
MB3	27.06	0.153	0.212	0.033	0.603	4
MB3	27.07	0.168	0.504	0.028	0.3	2
MB3	27.08	0.174	0.677	0.024	0.125	2
MB3	27.09	0.223	0.324	0.026	0.427	4
MB3	27.1	0.252	0.507	0.107	0.134	2
MB3	27.11	0.271	0.344	0.053	0.331	2
MB3	27.12	0.302	0.385	0.107	0.207	2
MB3	27.13	0.342	0.317	0.106	0.235	1
MB3	27.14	0.148	0.647	0.104	0.101	2
MB3	27.15	0.38	0.38	0.11	0.13	2
MB3	27.16	0.409	0.251	0.122	0.218	1
MB3	27.17	0.402	0.418	0.063	0.117	2
MB3	27.18	0.27	0.498	0.051	0.182	2
MB3	27.19	0.264	0.328	0.047	0.36	4
MB3	27.2	0.137	0.615	0.031	0.218	2
